# Supplementary material for: Adsorption of phosphate over a novel magnesium-loaded sludge-based biochar
Source: PLoS One. 2024 Apr 16;19(4):e0301986. doi: 10.1371/journal.pone.0301986 (PMC11020854; doi:10.1371/journal.pone.0301986)
Supplement: S1 Data set — (ZIP) [file pone.0301986.s007.zip]

Archive with 28 entries (28 files):
- minimal data set/FTIR╓╒.opju
- minimal data set/MgSBC XPS Mg1s.opju
- minimal data set/N2═╤╕╜╩╡╤Θ.opju
- minimal data set/P-MgSBC XPS P.opju
- minimal data set/XPS Mg 1s║≤.opju
- minimal data set/XPS.opju
- minimal data set/XRD - ╨┬2024123.opju
- minimal data set/▒φ╒≈╩2╛▌.zip
- minimal data set/╡╚╬┬╬n╕╜ú¿╫▄ú⌐-gai.xlsx
- minimal data set/╡╚╬┬╬n╕╜(╫▄ú⌐-╔ó╡π═╝-╨┬.opju
- minimal data set/╡╚╬┬╬n╕╜(╫▄ú⌐╓╒.opju
- minimal data set/╡╚╬┬╬n╕╜SBC500.opju
- minimal data set/╢»┴a╤o(y╥╗╝╢║═╢■╝╢╢»┴a╤omo─ú╨═ú⌐.opju
- minimal data set/╢»┴a╤o(┐┼┴úk└⌐╔ó─ú╨═ú⌐-SBC.opju
- minimal data set/╢»┴a╤o(┐┼┴úk└⌐╔ó─ú╨═ú⌐-╨┬.opju
- minimal data set/╢»┴a╤oSBC500.opju
- minimal data set/╢»┴a╤o╚╚┴a╤oSBC.xlsx
- minimal data set/╣▓┤μ╤⌠└δ╫╙.opju
- minimal data set/╣▓┤μ╥⌡└δ╫╙.opju
- minimal data set/┐╔╘┘╔·╩╡╤Θ.opju
- minimal data set/╩╡╝╩╬█╦«.opju
- minimal data set/╩╡╝╩╬█╦«.xlsx
- minimal data set/═╤╕╜╩╡╤Θ.opju
- minimal data set/╫ε╝╤pH.opju
- minimal data set/╫ε╝╤╔╒╓╞╬┬╢╚.opju
- minimal data set/╫ε╝╤═╢╝╙┴┐(╩╡╝╩╬█╦«ú⌐.opju
- minimal data set/╫ε╝╤═╢╝╙┴┐(╩╡╝╩╬█╦«ú⌐.xlsx
- minimal data set/╫ε╝╤╥╥╦ß├╛╜■╫╒▒╚└2.opju
