# Supplementary material for: Adsorption of phosphate over a novel magnesium-loaded sludge-based biochar
Source: PLoS One. 2024 Apr 16;19(4):e0301986. doi: 10.1371/journal.pone.0301986 (PMC11020854; doi:10.1371/journal.pone.0301986)
Supplement: S1 Data set — (ZIP) [file pone.0301986.s007.zip › minimal data set/╡╚╬┬╬n╕╜ú¿╫▄ú⌐-gai.xlsx]

## Sheet: Sheet1
4e-05
		μg
0.00883	0.00879	0
0.03291	0.03287	1
0.04553	0.04549	2
0.12826	0.12822	4
0.20506	0.20502	8
0.39005	0.39001	12
0.57278	0.57274	16
0	0.4	0.8	2.4	4	8	12
0.00905	0.03313	0.04575	0.12848	0.20528	0.39027	0.573
298K 30ml水样加生物炭0.01g，振荡9.5h										-0.00127
单位mg/L			水样的平均吸光度		μg(稀释了100倍之后)	*100后	总P含量（mg/L)	t时刻的吸附量mg/g	去除率	0.00036
0	0.03226	0.03255	0.03255	0.03255	0.42234	42.234	4.2234	-6.33511	0.957766
2	0.0283	0.02859	0.02859	0.02859	0.338085	33.8085	3.38085	-2.07128	0.966191
5	0.03318	0.03347	0.03347	0.03347	0.441915	44.1915	4.41915	0.871277	0.955809
10	0.03236	0.03265	0.03265	0.03265	0.424468	42.4468	4.24468	8.63298	0.957553
20	0.03373	0.03402	0.03402	0.03402	0.453617	45.3617	4.53617	23.1957	0.954638
25	0.03082	0.03111	0.03111	0.03111	0.391702	39.1702	3.91702	31.6245	0.96083
40	0.06934	0.06963	0.06963	0.06963	1.21128	121.128	12.1128	41.8309
50	0.08599	0.08628	0.08628	0.08628	1.56553	156.553	15.6553	51.517
100	0.15372	0.15401	0.15401	0.15401	3.0066	300.66	30.066	104.901
200	0.14205	0.14234	0.14234	0.14234	2.7583	275.83	27.583	258.626	0.72417
250	0.32009	0.32038	0.32038	0.32038	6.54638	654.638	65.4638	276.804
400	1.11683	1.11712	1.11712	1.11712	23.4983	2349.83	214	279
308K 30ml水样加生物炭0.02g(800DBC3-1)，振荡24h
单位mg/L			水样的平均吸光度		μg（稀释了100倍之后）	*100后	总P含量（mg/L)	t时刻的吸附量mg/g	去除率	0.0033
5	0.00199	0.01076	0.01076	-0.00131	-0.298085	-29.8085	-2.98085	11.9713
10	0.00318	0.01998	0.01998	-0.00012	-0.272766	-27.2766	-2.72766	19.0915
20	0.00079	0.01323	0.01323	-0.00251	-0.323617	-32.3617	-3.23617	34.8543
40	0.00828	0.01566	0.01566	0.00498	-0.164255	-16.4255	-1.64255	83.2851
50	0.01134	0.01699	0.01699	0.00804	-0.0991489	-9.91489	-0.991489	76.4872
100	0.01248	0.01817	0.01817	0.00918	-0.0748936	-7.48936	-0.748936	151.123
200	1.10787	0.41134	0.41134	0.32	6.5383	653.83	65.383	201.926
250	0.15497		0.42476	0.15167	2.95681	591.362	59.1362	286.296		-1e-05
400	0.31679		0.40503	0.31349	6.39979	2559.91	204	294
318K 30ml水样加生物炭0.02g(800DBC3-1)，振荡24h
单位mg/L			水样的平均吸光度		μg（稀释了100倍之后）	*100后	总P含量（mg/L)	t时刻的吸附量mg/g	去除率	0.00014
5	0.00684			0.0067	-0.12766	-12.766	-1.2766	9.41489
10	0.01205			0.01191	-0.0168085	-1.68085	-0.168085	15.2521
20	0.01561			0.01547	0.0589362	5.89362	0.589362	29.116
40	0.01839			0.01825	0.118085	11.8085	1.18085	58.2287
50	0.01106			0.01092	-0.0378723	-3.78723	-0.378723	75.5681
100	0.03519			0.03505	0.475532	47.5532	4.75532	142.867
200	0.03742			0.03728	0.522979	52.2979	5.22979	292.155
250	0.09417			0.09403	1.73043	346.085	34.6085	323.087		0.00051
400	0.83179			0.75	15.6872	3137.45	168	348
