# Supplementary material for: Adsorption of phosphate over a novel magnesium-loaded sludge-based biochar
Source: PLoS One. 2024 Apr 16;19(4):e0301986. doi: 10.1371/journal.pone.0301986 (PMC11020854; doi:10.1371/journal.pone.0301986)
Supplement: S1 Data set — (ZIP) [file pone.0301986.s007.zip › minimal data set/╢»┴a╤o╚╚┴a╤oSBC.xlsx]

## Sheet: Sheet1
4e-05
		μg
0.00883	0.00879	0
0.03291	0.03287	1
0.04553	0.04549	2		-2e-05
0.12826	0.12822	4
0.20506	0.20502	8
0.39005	0.39001	12
0.57278	0.57274	16
0	0.4	0.8		2.4	4	8	12
0.00905	0.03313	0.04575		0.12848	0.20528	0.39027	0.573
原始P含量100mg/L	30ml水样加生物炭（800DBC3-1），振荡4h
单位min				水样的平均吸光度		μg（稀释了100倍之后）	*100后	总P含量（mg/L)	t时刻的吸附量mg/g			t^0.5
0	0.54161	0.54163		0.54163	0.54163	10.3602	1036.02	103.602	-5.40288	-0.0360192	-8e-05	0
1	0.44941	0.44943		0.44943	0.44943	8.58712	858.712	85.8712	21.1933
5	0.44481	0.44483		0.44483	0.44483	8.49865	849.865	84.9865	22.5202	0.150135		2.23607
10	0.44493	0.44495		0.44495	0.44495	8.50096	850.096	85.0096	22.4856	0.149904		3.16228
15	0.4202	0.42022		0.42022	0.42022	8.02538	802.538	80.2538	29.6192			3.87298
20	0.46045	0.46047		0.46047	0.46047	8.79942	879.942	87.9942	18.0087	0.120058		4.47214
30	0.43894	0.43896		0.43896	0.43896	8.38577	838.577	83.8577	24.2135	0.161423		5.47723
60	0.46102	0.46104		0.46104	0.46104	8.81038	881.038	88.1038	17.8442	0.118962		7.74597
90	0.50586	0.50588		0.50588	0.50588	9.67269	967.269	96.7269	4.90962	0.0327308		9.48683
120	0.4288	0.42882		0.42882	0.42882	8.19077	819.077	81.9077	27.1385			10.9545
180	0.42948	0.4295		0.4295	0.4295	8.20385	820.385	82.0385	26.9423
720	0.42493	0.42495		0.42495	0.42495	8.11635	811.635	81.1635	28.2548			26.8328
45°C
0	0.02252	0.02254		0.02254	0.02254	0.377692	37.7692	3.77692	-5.66538	0.334615
2	0.04187	0.04189		0.04189	0.04189	0.749808	74.9808	7.49808	-8.24712	-2.24712
5	0.03074	0.03076		0.03076	0.03076	0.535769	53.5769	5.35769	74.4635	80.4635
10	0.06869	0.06871		0.06871	0.06871	1.26558	126.558	12.6558	-3.98365	2.01635
20	0.11763	0.11765		0.11765	0.11765	2.20673	220.673	22.0673	4.39904	10.399
40	0.21819	0.21821		0.21821	0.21821	4.14058	414.058	41.4058	-2.10865	3.89135
100	0.46271	0.46273		0.46273	0.46273	8.84288	884.288	88.4288	17.3567	23.3567
200	0.86789	0.86791		0.86791	0.86791	16.6348	1663.48	166.348	50.4779	56.4779
250	1.14126	1.14128		1.14128	1.14128	21.8919	2189.19	218.919	46.6212	52.6212
400	1.25107	1.25109		1.25109	1.25109	24.0037	2400.37	240.037	239.945	245.945
原始P含量100mg/L	30ml水样加生物炭（800DBC3-1），振荡4h		-5e-05
单位min				水样的平均吸光度		μg（稀释了100倍之后）	*100后	总P含量（mg/L)	t时刻的吸附量mg/g			t^0.5
0	0.00348	0.00348	0.00348	0.00348	0.00353	0.0121154	1.21154	0.121154	1.31827	0.998788	-8e-05	0	0
5	0.00348	0.00348	0.00348	0.00348	0.00353	0.0121154	1.21154	0.121154	1.31827	0.998788		2.23607
10	-0.00436	-0.00436	-0.00436	-0.00436	-0.00431	-0.138654	-13.8654	-1.38654	3.57981	1.01387		3.16228
15	0.00215	0.00215	0.00215	0.00215	0.0022	-0.0134615	-1.34615	-0.134615	1.70192			3.87298
20	-0.00371	-0.00371	-0.00371	-0.00371	-0.00366	-0.126154	-12.6154	-1.26154	3.39231	1.01262		4.47214
30	-0.00015	-0.00015	-0.00015	-0.00015	-0.0001	-0.0576923	-5.76923	-0.576923	2.36538	1.00577		5.47723
60	0.46102	0.46104		0.46104	0.46104	8.81038	881.038	88.1038	17.8442	0.118962		7.74597
90	0.50586	0.50588		0.50588	0.50588	9.67269	967.269	96.7269	4.90962	0.0327308		9.48683
120	0.4288	0.42882		0.42882	0.42882	8.19077	819.077	81.9077	27.1385			10.9545
180	0.42948	0.4295		0.4295	0.4295	8.20385	820.385	82.0385	26.9423			13.4164
720	0.42493	0.42495		0.42495	0.42495	8.11635	811.635	81.1635	28.2548			26.8328
0												0
1												1
5												2.23607
10												3.16228
15												3.87298
20												4.47214
30												5.47723
60												7.74597
120												10.9545
180												13.4164
300												17.3205
420												20.4939
720												26.8328
												0
