# Supplementary material for: Adsorption of phosphate over a novel magnesium-loaded sludge-based biochar
Source: PLoS One. 2024 Apr 16;19(4):e0301986. doi: 10.1371/journal.pone.0301986 (PMC11020854; doi:10.1371/journal.pone.0301986)
Supplement: S1 Data set — (ZIP) [file pone.0301986.s007.zip › minimal data set/╩╡╝╩╬█╦«.xlsx]

## Sheet: Sheet1
9e-05	李先宁组标准曲线
		μg		μg
0.02706	0.02697	0
0.02789	0.0278	1
0.06819	0.0681	2
0.11697	0.11688	4
0.20395	0.20386	8
0.38961	0.38952	12
0.64909	0.649	16
0	0.4	0.8	2.4	4	8	12
0.02697	0.0278	0.0681	0.11688	0.20386	0.38952	0.649
7e-05
0.01	0.01329	0.01322			0.00800548	1.6011	0.16011	12.8088	0.333333	0.5242
0.015	0.01809	0.01802			0.0101415	2.02829	0.202829	16.2263	0.5	0.397249
0.02	0.02049	0.02042			0.0112095	2.24189	0.224189	17.9351	0.666667	0.333774
0.025	0.01682	0.01675			0.00957632	1.91526	0.191526	15.3221	0.833333	0.430838
0.03	0.0167	0.01663			0.00952292	1.90458	0.190458	15.2367	1	0.434012
0.04	0.03296	0.03289			0.0167586	3.35171	0.335171	26.8137	1.33333	0.0039672
0.06					0.00212263	0.424526	0.0424526	3.39621	2	0.873843
原水样	0.03304	0.03304			0.0168253	3.36506	0.336506	26.9205	#VALUE!	#DIV/0!
	0.01378	0.01378			0.00825468	1.65094	0.165094		0
