# Supplementary material for: Adsorption of phosphate over a novel magnesium-loaded sludge-based biochar
Source: PLoS One. 2024 Apr 16;19(4):e0301986. doi: 10.1371/journal.pone.0301986 (PMC11020854; doi:10.1371/journal.pone.0301986)
Supplement: S1 Data set — (ZIP) [file pone.0301986.s007.zip › minimal data set/╫ε╝╤═╢╝╙┴┐(╩╡╝╩╬█╦«ú⌐.xlsx]

## Sheet: Sheet1
	1e-05
			μg
	0.0097	0.00969	0
	0.02755	0.02755	1
	0.04004	0.04003	2
	0.07961	0.0796	4
	0.14826	0.14825	8
	0.2202	0.22019	12
	0.31306	0.31305	16
	0	0.2	0.4	1.2	2	4	6
	0.00969	0.02755	0.04003	0.0796	0.14825	0.22019	0.31305
	原始P含量100mg/L,30ml,0.02g,振荡4h,500°C,烧制Mg-SBC
	单位g			水样的平均吸光度		μg（稀释了100倍之后）	*200后	总P含量（mg/L)	t时刻的吸附量mg/g		0.00128
	原水样1	0.03304			0.03297	0.233868	46.7735	4.67735
	原水样2	1.67023	1.67019		1.67019	33.0439	33.0439	3.30439
0.333333	0.01	0.01378		0.33829	0.01378	-0.150701	-30.1403	-3.01403	309.042	103.014
0.5	0.015	0.01329			0.01322	-0.161924	-32.3848	-3.23848	206.477	103.238
0.666667	0.02	0.01809			0.01802	-0.0657315	-13.1463	-1.31463	151.972	101.315
	0.025	0.02049			0.02042	-0.0176353	-3.52705	-0.352705
1	0.03	0.01682			0.01675	-0.0911824	-18.2365	-1.82365	101.824	101.824	-0.0003
1.33333	0.04	0.0167			0.01663	-0.0935872	-18.7174	-1.87174	76.4038	101.872
2	0.06	0.03296			0.03289	0.232265	46.4529	4.64529	47.6774	95.3547
